# Supplementary material for: Characterization of Repetitive DNA in Saccharum officinarum and Saccharum spontaneum by Genome Sequencing and Cytological Assays
Source: Front Plant Sci. 2022 Feb 22;13:814620. doi: 10.3389/fpls.2022.814620 (PMC8902033; doi:10.3389/fpls.2022.814620)
Supplement: Supplementary file 5 [file Data_Sheet_2.xlsx]

## Sheet: Supplementary Table 1
Supplementary Table 1. Genomic distributions and copy numbers of repeats in LA Purple.
No.	Cluster	Repeat	Repeat Classification	Distribution in genome assembly	Copy numbers
1	CL1Contig934	LA1C934	Simple/Sat	Non-dispersed	18174
27	CL27Contig11	LA27C11	Simple/Sat	Non-dispersed	3909
102	CL103Contig1	LA103C1	LTR/Gypsy	Non-dispersed	1407
136	CL137Contig8	LA137C8	LTR	Non-dispersed	907
98	CL99Contig2	LA99C2	rDNA/IGS-18S-ITS1	Dispersed	1474
175	CL176Contig1	LA176C1	rDNA/5S	Dispersed	409
96	CL97Contig1	LA97C1	rDNA/18S-ITS1	Dispersed	1520
158	CL159Contig1	LA159C1	rDNA/18S	Dispersed	553
132	CL133Contig35	LA133C35	Polinton	Dispersed	934
32	CL32Contig4	LA32C4	NonLTR/RTE	Dispersed	3284
65	CL66Contig1	LA66C1	NonLTR/RTE	Dispersed	2123
142	CL143Contig8	LA143C8	MuDR	Dispersed	718
165	CL166Contig2	LA166C2	MuDR	Dispersed	488
167	CL168Contig3	LA168C3	MuDR	Dispersed	462
190	CL191Contig2	LA191C2	MuDR	Dispersed	333
2	CL2Contig108	LA2C108	LTR/Gypsy	Dispersed	771
3	CL3Contig35	LA3C35	LTR/Gypsy	Dispersed	1168
6	CL6Contig39	LA6C39	LTR/Gypsy	Dispersed	340
10	CL10Contig61	LA10C61	LTR/Gypsy	Dispersed	1867
12	CL12Contig34	LA12C34	LTR/Gypsy	Dispersed	2927
13	CL13Contig114	LA13C114	LTR/Gypsy	Dispersed	401
15	CL15Contig48	LA15C48	LTR/Gypsy	Dispersed	526
19	CL19Contig184	LA19C184	LTR/Gypsy	Dispersed	1013
20	CL20Contig31	LA20C31	LTR/Gypsy	Dispersed	6473
22	CL22Contig1	LA22C1	LTR/Gypsy	Dispersed	5106
24	CL24Contig65	LA24C65	LTR/Gypsy	Dispersed	4813
25	CL25Contig115	LA25C115	LTR/Gypsy	Dispersed	4368
33	CL33Contig32	LA33C32	LTR/Gypsy	Dispersed	3283
34	CL34Contig32	LA34C32	LTR/Gypsy	Dispersed	3231
35	CL35Contig32	LA35C32	LTR/Gypsy	Dispersed	3160
38	CL38Contig21	LA38C21	LTR/Gypsy	Dispersed	3027
40	CL40Contig33	LA40C33	LTR/Gypsy	Dispersed	3002
43	CL43Contig48	LA43C48	LTR/Gypsy	Dispersed	2913
44	CL45Contig10	LA45C10	LTR/Gypsy	Dispersed	2785
45	CL46Contig131	LA46C131	LTR/Gypsy	Dispersed	2720
47	CL48Contig23	LA48C23	LTR/Gypsy	Dispersed	2645
48	CL49Contig42	LA49C42	LTR/Gypsy	Dispersed	2641
50	CL51Contig21	LA51C21	LTR/Gypsy	Dispersed	2524
52	CL53Contig35	LA53C35	LTR/Gypsy	Dispersed	2420
54	CL55Contig56	LA55C56	LTR/Gypsy	Dispersed	2394
56	CL57Contig12	LA57C12	LTR/Gypsy	Dispersed	2282
57	CL58Contig61	LA58C61	LTR/Gypsy	Dispersed	2245
60	CL61Contig38	LA61C38	LTR/Gypsy	Dispersed	2160
63	CL64Contig15	LA64C15	LTR/Gypsy	Dispersed	2132
66	CL67Contig6	LA67C6	LTR/Gypsy	Dispersed	2048
68	CL69Contig13	LA69C13	LTR/Gypsy	Dispersed	2041
71	CL72Contig23	LA72C23	LTR/Gypsy	Dispersed	1998
72	CL73Contig11	LA73C11	LTR/Gypsy	Dispersed	1985
73	CL74Contig10	LA74C10	LTR/Gypsy	Dispersed	1975
75	CL76Contig6	LA76C6	LTR/Gypsy	Dispersed	1888
76	CL77Contig3	LA77C3	LTR/Gypsy	Dispersed	1881
77	CL78Contig3	LA78C3	LTR/Gypsy	Dispersed	1851
78	CL79Contig62	LA79C62	LTR/Gypsy	Dispersed	1834
80	CL81Contig28	LA81C28	LTR/Gypsy	Dispersed	1791
81	CL82Contig12	LA82C12	LTR/Gypsy	Dispersed	1769
83	CL84Contig32	LA84C32	LTR/Gypsy	Dispersed	1733
86	CL87Contig13	LA87C13	LTR/Gypsy	Dispersed	1678
87	CL88Contig2	LA88C2	LTR/Gypsy	Dispersed	1653
88	CL89Contig25	LA89C25	LTR/Gypsy	Dispersed	1646
91	CL92Contig30	LA92C30	LTR/Gypsy	Dispersed	1591
93	CL94Contig8	LA94C8	LTR/Gypsy	Dispersed	1535
95	CL96Contig2	LA96C2	LTR/Gypsy	Dispersed	1524
99	CL100Contig3	LA100C3	LTR/Gypsy	Dispersed	1461
100	CL101Contig9	LA101C9	LTR/Gypsy	Dispersed	1445
101	CL102Contig12	LA102C12	LTR/Gypsy	Dispersed	1431
103	CL104Contig17	LA104C17	LTR/Gypsy	Dispersed	1401
104	CL105Contig13	LA105C13	LTR/Gypsy	Dispersed	1385
105	CL106Contig11	LA106C11	LTR/Gypsy	Dispersed	1377
106	CL107Contig16	LA107C16	LTR/Gypsy	Dispersed	1355
107	CL108Contig52	LA108C52	LTR/Gypsy	Dispersed	1296
108	CL109Contig9	LA109C9	LTR/Gypsy	Dispersed	1222
109	CL110Contig8	LA110C8	LTR/Gypsy	Dispersed	1217
110	CL111Contig22	LA111C22	LTR/Gypsy	Dispersed	1204
111	CL112Contig1	LA112C1	LTR/Gypsy	Dispersed	1198
112	CL113Contig44	LA113C44	LTR/Gypsy	Dispersed	1136
114	CL115Contig30	LA115C30	LTR/Gypsy	Dispersed	1109
116	CL117Contig19	LA117C19	LTR/Gypsy	Dispersed	1040
117	CL118Contig5	LA118C5	LTR/Gypsy	Dispersed	1038
118	CL119Contig12	LA119C12	LTR/Gypsy	Dispersed	1037
119	CL120Contig3	LA120C3	LTR/Gypsy	Dispersed	1031
120	CL121Contig3	LA121C3	LTR/Gypsy	Dispersed	1011
122	CL123Contig15	LA123C15	LTR/Gypsy	Dispersed	998
123	CL124Contig11	LA124C11	LTR/Gypsy	Dispersed	996
124	CL125Contig1	LA125C1	LTR/Gypsy	Dispersed	987
125	CL126Contig42	LA126C42	LTR/Gypsy	Dispersed	985
129	CL130Contig9	LA130C9	LTR/Gypsy	Dispersed	950
130	CL131Contig10	LA131C10	LTR/Gypsy	Dispersed	947
131	CL132Contig10	LA132C10	LTR/Gypsy	Dispersed	941
134	CL135Contig3	LA135C3	LTR/Gypsy	Dispersed	916
135	CL136Contig2	LA136C2	LTR/Gypsy	Dispersed	914
137	CL138Contig41	LA138C41	LTR/Gypsy	Dispersed	843
140	CL141Contig5	LA141C5	LTR/Gypsy	Dispersed	817
143	CL144Contig18	LA144C18	LTR/Gypsy	Dispersed	713
144	CL145Contig1	LA145C1	LTR/Gypsy	Dispersed	699
145	CL146Contig26	LA146C26	LTR/Gypsy	Dispersed	697
146	CL147Contig32	LA147C32	LTR/Gypsy	Dispersed	695
148	CL149Contig19	LA149C19	LTR/Gypsy	Dispersed	669
149	CL150Contig1	LA150C1	LTR/Gypsy	Dispersed	662
150	CL151Contig2	LA151C2	LTR/Gypsy	Dispersed	658
154	CL155Contig12	LA155C12	LTR/Gypsy	Dispersed	589
155	CL156Contig8	LA156C8	LTR/Gypsy	Dispersed	586
159	CL160Contig14	LA160C14	LTR/Gypsy	Dispersed	542
161	CL162Contig109	LA162C109	LTR/Gypsy	Dispersed	512
162	CL163Contig14	LA163C14	LTR/Gypsy	Dispersed	511
163	CL164Contig6	LA164C6	LTR/Gypsy	Dispersed	511
170	CL171Contig3	LA171C3	LTR/Gypsy	Dispersed	429
172	CL173Contig5	LA173C5	LTR/Gypsy	Dispersed	415
173	CL174Contig25	LA174C25	LTR/Gypsy	Dispersed	413
174	CL175Contig13	LA175C13	LTR/Gypsy	Dispersed	412
176	CL177Contig6	LA177C6	LTR/Gypsy	Dispersed	401
177	CL178Contig7	LA178C7	LTR/Gypsy	Dispersed	399
178	CL179Contig9	LA179C9	LTR/Gypsy	Dispersed	386
180	CL181Contig1	LA181C1	LTR/Gypsy	Dispersed	378
181	CL182Contig23	LA182C23	LTR/Gypsy	Dispersed	377
182	CL183Contig6	LA183C6	LTR/Gypsy	Dispersed	370
185	CL186Contig15	LA186C15	LTR/Gypsy	Dispersed	364
4	CL4Contig35	LA4C35	LTR/Copia	Dispersed	983
5	CL5Contig79	LA5C79	LTR/Copia	Dispersed	681
7	CL7Contig77	LA7C77	LTR/Copia	Dispersed	3561
8	CL8Contig25	LA8C25	LTR/Copia	Dispersed	2455
9	CL9Contig35	LA9C35	LTR/Copia	Dispersed	5612
11	CL11Contig67	LA11C67	LTR/Copia	Dispersed	3196
14	CL14Contig15	LA14C15	LTR/Copia	Dispersed	1292
16	CL16Contig65	LA16C65	LTR/Copia	Dispersed	1217
17	CL17Contig11	LA17C11	LTR/Copia	Dispersed	774
18	CL18Contig4	LA18C4	LTR/Copia	Dispersed	597
21	CL21Contig36	LA21C36	LTR/Copia	Dispersed	5970
23	CL23Contig98	LA23C98	LTR/Copia	Dispersed	4998
26	CL26Contig13	LA26C13	LTR/Copia	Dispersed	4043
28	CL28Contig32	LA28C32	LTR/Copia	Dispersed	3795
29	CL29Contig64	LA29C64	LTR/Copia	Dispersed	3731
30	CL30Contig1	LA30C1	LTR/Copia	Dispersed	3470
31	CL31Contig22	LA31C22	LTR/Copia	Dispersed	3319
36	CL36Contig11	LA36C11	LTR/Copia	Dispersed	3118
37	CL37Contig8	LA37C8	LTR/Copia	Dispersed	3036
39	CL39Contig1	LA39C1	LTR/Copia	Dispersed	3012
41	CL41Contig17	LA41C17	LTR/Copia	Dispersed	2980
42	CL42Contig18	LA42C18	LTR/Copia	Dispersed	2927
46	CL47Contig26	LA47C26	LTR/Copia	Dispersed	2689
49	CL50Contig59	LA50C59	LTR/Copia	Dispersed	2586
51	CL52Contig12	LA52C12	LTR/Copia	Dispersed	2512
53	CL54Contig78	LA54C78	LTR/Copia	Dispersed	2406
55	CL56Contig6	LA56C6	LTR/Copia	Dispersed	2289
58	CL59Contig14	LA59C14	LTR/Copia	Dispersed	2183
59	CL60Contig15	LA60C15	LTR/Copia	Dispersed	2173
61	CL62Contig6	LA62C6	LTR/Copia	Dispersed	2143
62	CL63Contig40	LA63C40	LTR/Copia	Dispersed	2135
67	CL68Contig8	LA68C8	LTR/Copia	Dispersed	2043
69	CL70Contig12	LA70C12	LTR/Copia	Dispersed	2038
70	CL71Contig2	LA71C2	LTR/Copia	Dispersed	2005
74	CL75Contig27	LA75C27	LTR/Copia	Dispersed	1895
79	CL80Contig6	LA80C6	LTR/Copia	Dispersed	1796
82	CL83Contig7	LA83C7	LTR/Copia	Dispersed	1752
84	CL85Contig18	LA85C18	LTR/Copia	Dispersed	1728
85	CL86Contig2	LA86C2	LTR/Copia	Dispersed	1683
89	CL90Contig17	LA90C17	LTR/Copia	Dispersed	1634
90	CL91Contig16	LA91C16	LTR/Copia	Dispersed	1617
92	CL93Contig16	LA93C16	LTR/Copia	Dispersed	1552
94	CL95Contig10	LA95C10	LTR/Copia	Dispersed	1529
113	CL114Contig16	LA114C16	LTR/Copia	Dispersed	1131
115	CL116Contig9	LA116C9	LTR/Copia	Dispersed	1046
121	CL122Contig31	LA122C31	LTR/Copia	Dispersed	1005
126	CL127Contig45	LA127C45	LTR/Copia	Dispersed	966
127	CL128Contig41	LA128C41	LTR/Copia	Dispersed	959
128	CL129Contig2	LA129C2	LTR/Copia	Dispersed	950
133	CL134Contig1	LA134C1	LTR/Copia	Dispersed	928
138	CL139Contig15	LA139C15	LTR/Copia	Dispersed	835
141	CL142Contig39	LA142C39	LTR/Copia	Dispersed	802
147	CL148Contig19	LA148C19	LTR/Copia	Dispersed	675
152	CL153Contig4	LA153C4	LTR/Copia	Dispersed	599
153	CL154Contig1	LA154C1	LTR/Copia	Dispersed	589
156	CL157Contig10	LA157C10	LTR/Copia	Dispersed	579
166	CL167Contig4	LA167C4	LTR/Copia	Dispersed	482
169	CL170Contig4	LA170C4	LTR/Copia	Dispersed	433
171	CL172Contig17	LA172C17	LTR/Copia	Dispersed	419
179	CL180Contig19	LA180C19	LTR/Copia	Dispersed	381
183	CL184Contig15	LA184C15	LTR/Copia	Dispersed	367
184	CL185Contig3	LA185C3	LTR/Copia	Dispersed	365
187	CL188Contig24	LA188C24	LTR/Copia	Dispersed	358
189	CL190Contig7	LA190C7	LTR/Copia	Dispersed	338
151	CL152Contig11	LA152C11	IntegratedVirus/Caulimovirus	Dispersed	603
64	CL65Contig19	LA65C19	Harbinger	Dispersed	2130
139	CL140Contig6	LA140C6	Harbinger	Dispersed	830
160	CL161Contig4	LA161C4	Harbinger	Dispersed	539
168	CL169Contig8	LA169C8	Harbinger	Dispersed	434
97	CL98Contig21	LA98C21	EnSpm/CACTA	Dispersed	1502
157	CL158Contig3	LA158C3	EnSpm/CACTA	Dispersed	566
164	CL165Contig4	LA165C4	EnSpm/CACTA	Dispersed	497
186	CL187Contig17	LA187C17	EnSpm/CACTA	Dispersed	364
188	CL189Contig21	LA189C21	EnSpm/CACTA	Dispersed	343

## Sheet: Supplementary Table 2
Supplementary Table 2. Genomic distributions and copy numbers of repeats in SES208 .
No.	Cluster	Repeat	Repeat Classification	Distribution in genome assembly	Copy numbers
1	CL1Contig692	Se1C692	Simple/Sat	Non-dispersed	35043
157	CL157Contig13	Se157C13	Simple/Sat	Non-dispersed	790
12	CL12Contig28	Se12C28	LTR/Gypsy	Non-dispersed	5561
23	CL23Contig16	Se23C16	LTR/Gypsy	Non-dispersed	4072
144	CL144Contig9	Se144C9	LTR/Gypsy	Non-dispersed	998
147	CL147Contig14	Se147C14	LTR/Gypsy	Non-dispersed	974
207	CL207Contig4	Se207C4	LTR	Non-dispersed	340
50	CL50Contig34	Se50C34	Interspersed_Repeat	Non-dispersed	2744
40	CL40Contig3	Se40C3	Unknwon	Dispersed	3339
166	CL166Contig1	Se166C1	rDNA/5S	Dispersed	648
182	CL182Contig1	Se182C1	rDNA/28S	Dispersed	475
154	CL154Contig2	Se154C2	rDNA/18S	Dispersed	839
131	CL131Contig13	Se131C13	Polinton	Dispersed	1119
48	CL48Contig8	Se48C8	NonLTR/RTE	Dispersed	2824
222	CL222Contig1	Se222C1	NonLTR/Penelope	Dispersed	272
130	CL130Contig4	Se130C4	NonLTR/CR1	Dispersed	1133
194	CL194Contig1	Se194C1	Multicopy_gene/tRNA	Dispersed	434
92	CL92Contig5	Se92C5	MuDR	Dispersed	1763
133	CL133Contig4	Se133C4	MuDR	Dispersed	1087
142	CL142Contig8	Se142C8	MuDR	Dispersed	1027
151	CL151Contig4	Se151C4	MuDR	Dispersed	915
167	CL167Contig10	Se167C10	MuDR	Dispersed	632
168	CL168Contig3	Se168C3	MuDR	Dispersed	587
225	CL225Contig4	Se225C4	MuDR	Dispersed	266
2	CL2Contig32	Se2C32	LTR/Gypsy	Dispersed	2590
7	CL7Contig302	Se7C302	LTR/Gypsy	Dispersed	6107
10	CL10Contig22	Se10C22	LTR/Gypsy	Dispersed	5739
11	CL11Contig18	Se11C18	LTR/Gypsy	Dispersed	5606
13	CL13Contig204	Se13C204	LTR/Gypsy	Dispersed	5543
14	CL14Contig266	Se14C266	LTR/Gypsy	Dispersed	5157
15	CL15Contig108	Se15C108	LTR/Gypsy	Dispersed	4918
18	CL18Contig4	Se18C4	LTR/Gypsy	Dispersed	4555
19	CL19Contig136	Se19C136	LTR/Gypsy	Dispersed	4372
20	CL20Contig91	Se20C91	LTR/Gypsy	Dispersed	4210
21	CL21Contig8	Se21C8	LTR/Gypsy	Dispersed	4173
22	CL22Contig11	Se22C11	LTR/Gypsy	Dispersed	4126
25	CL25Contig122	Se25C122	LTR/Gypsy	Dispersed	3861
29	CL29Contig20	Se29C20	LTR/Gypsy	Dispersed	3713
31	CL31Contig27	Se31C27	LTR/Gypsy	Dispersed	3661
32	CL32Contig171	Se32C171	LTR/Gypsy	Dispersed	3656
35	CL35Contig122	Se35C122	LTR/Gypsy	Dispersed	3582
37	CL37Contig16	Se37C16	LTR/Gypsy	Dispersed	3397
38	CL38Contig54	Se38C54	LTR/Gypsy	Dispersed	3375
39	CL39Contig171	Se39C171	LTR/Gypsy	Dispersed	3340
41	CL41Contig3	Se41C3	LTR/Gypsy	Dispersed	3192
46	CL46Contig15	Se46C15	LTR/Gypsy	Dispersed	2956
47	CL47Contig116	Se47C116	LTR/Gypsy	Dispersed	2945
49	CL49Contig2	Se49C2	LTR/Gypsy	Dispersed	2799
51	CL51Contig41	Se51C41	LTR/Gypsy	Dispersed	2734
52	CL52Contig28	Se52C28	LTR/Gypsy	Dispersed	2688
54	CL54Contig6	Se54C6	LTR/Gypsy	Dispersed	2658
55	CL55Contig50	Se55C50	LTR/Gypsy	Dispersed	2649
57	CL57Contig3	Se57C3	LTR/Gypsy	Dispersed	2607
59	CL59Contig22	Se59C22	LTR/Gypsy	Dispersed	2542
61	CL61Contig35	Se61C35	LTR/Gypsy	Dispersed	2529
63	CL63Contig17	Se63C17	LTR/Gypsy	Dispersed	2457
64	CL64Contig11	Se64C11	LTR/Gypsy	Dispersed	2399
65	CL65Contig186	Se65C186	LTR/Gypsy	Dispersed	2397
67	CL67Contig3	Se67C3	LTR/Gypsy	Dispersed	2343
69	CL69Contig6	Se69C6	LTR/Gypsy	Dispersed	2267
72	CL72Contig49	Se72C49	LTR/Gypsy	Dispersed	2241
74	CL74Contig24	Se74C24	LTR/Gypsy	Dispersed	2156
75	CL75Contig26	Se75C26	LTR/Gypsy	Dispersed	2124
76	CL76Contig10	Se76C10	LTR/Gypsy	Dispersed	2118
77	CL77Contig67	Se77C67	LTR/Gypsy	Dispersed	2029
78	CL78Contig65	Se78C65	LTR/Gypsy	Dispersed	2026
79	CL79Contig22	Se79C22	LTR/Gypsy	Dispersed	2003
80	CL80Contig53	Se80C53	LTR/Gypsy	Dispersed	1982
83	CL83Contig33	Se83C33	LTR/Gypsy	Dispersed	1931
84	CL84Contig107	Se84C107	LTR/Gypsy	Dispersed	1924
86	CL86Contig48	Se86C48	LTR/Gypsy	Dispersed	1878
88	CL88Contig14	Se88C14	LTR/Gypsy	Dispersed	1816
89	CL89Contig33	Se89C33	LTR/Gypsy	Dispersed	1807
91	CL91Contig6	Se91C6	LTR/Gypsy	Dispersed	1763
93	CL93Contig32	Se93C32	LTR/Gypsy	Dispersed	1757
95	CL95Contig3	Se95C3	LTR/Gypsy	Dispersed	1743
96	CL96Contig18	Se96C18	LTR/Gypsy	Dispersed	8272
97	CL97Contig18	Se97C18	LTR/Gypsy	Dispersed	1723
99	CL99Contig17	Se99C17	LTR/Gypsy	Dispersed	1703
100	CL100Contig32	Se100C32	LTR/Gypsy	Dispersed	1689
101	CL101Contig11	Se101C11	LTR/Gypsy	Dispersed	1684
103	CL103Contig80	Se103C80	LTR/Gypsy	Dispersed	1596
104	CL104Contig22	Se104C22	LTR/Gypsy	Dispersed	1538
105	CL105Contig51	Se105C51	LTR/Gypsy	Dispersed	1531
106	CL106Contig1	Se106C1	LTR/Gypsy	Dispersed	1519
107	CL107Contig5	Se107C5	LTR/Gypsy	Dispersed	1496
109	CL109Contig24	Se109C24	LTR/Gypsy	Dispersed	1467
112	CL112Contig18	Se112C18	LTR/Gypsy	Dispersed	1403
113	CL113Contig10	Se113C10	LTR/Gypsy	Dispersed	1393
114	CL114Contig23	Se114C23	LTR/Gypsy	Dispersed	1370
115	CL115Contig116	Se115C116	LTR/Gypsy	Dispersed	1364
116	CL116Contig9	Se116C9	LTR/Gypsy	Dispersed	1353
117	CL117Contig2	Se117C2	LTR/Gypsy	Dispersed	1342
118	CL118Contig153	Se118C153	LTR/Gypsy	Dispersed	1321
119	CL119Contig65	Se119C65	LTR/Gypsy	Dispersed	1313
121	CL121Contig67	Se121C67	LTR/Gypsy	Dispersed	1247
122	CL122Contig11	Se122C11	LTR/Gypsy	Dispersed	1243
125	CL125Contig40	Se125C40	LTR/Gypsy	Dispersed	1191
129	CL129Contig36	Se129C36	LTR/Gypsy	Dispersed	1147
134	CL134Contig82	Se134C82	LTR/Gypsy	Dispersed	1082
135	CL135Contig5	Se135C5	LTR/Gypsy	Dispersed	1081
136	CL136Contig3	Se136C3	LTR/Gypsy	Dispersed	1068
137	CL137Contig6	Se137C6	LTR/Gypsy	Dispersed	1067
138	CL138Contig34	Se138C34	LTR/Gypsy	Dispersed	1062
139	CL139Contig1	Se139C1	LTR/Gypsy	Dispersed	1062
140	CL140Contig2	Se140C2	LTR/Gypsy	Dispersed	1061
148	CL148Contig39	Se148C39	LTR/Gypsy	Dispersed	959
149	CL149Contig7	Se149C7	LTR/Gypsy	Dispersed	958
152	CL152Contig20	Se152C20	LTR/Gypsy	Dispersed	910
156	CL156Contig11	Se156C11	LTR/Gypsy	Dispersed	802
158	CL158Contig44	Se158C44	LTR/Gypsy	Dispersed	785
159	CL159Contig20	Se159C20	LTR/Gypsy	Dispersed	778
160	CL160Contig45	Se160C45	LTR/Gypsy	Dispersed	753
161	CL161Contig1	Se161C1	LTR/Gypsy	Dispersed	727
165	CL165Contig7	Se165C7	LTR/Gypsy	Dispersed	651
169	CL169Contig1	Se169C1	LTR/Gypsy	Dispersed	569
171	CL171Contig35	Se171C35	LTR/Gypsy	Dispersed	563
173	CL173Contig65	Se173C65	LTR/Gypsy	Dispersed	554
175	CL175Contig38	Se175C38	LTR/Gypsy	Dispersed	534
176	CL176Contig39	Se176C39	LTR/Gypsy	Dispersed	514
181	CL181Contig39	Se181C39	LTR/Gypsy	Dispersed	476
183	CL183Contig6	Se183C6	LTR/Gypsy	Dispersed	472
184	CL184Contig8	Se184C8	LTR/Gypsy	Dispersed	468
186	CL186Contig10	Se186C10	LTR/Gypsy	Dispersed	464
188	CL188Contig9	Se188C9	LTR/Gypsy	Dispersed	458
189	CL189Contig24	Se189C24	LTR/Gypsy	Dispersed	446
190	CL190Contig14	Se190C14	LTR/Gypsy	Dispersed	440
191	CL191Contig20	Se191C20	LTR/Gypsy	Dispersed	440
193	CL193Contig1	Se193C1	LTR/Gypsy	Dispersed	434
195	CL195Contig6	Se195C6	LTR/Gypsy	Dispersed	413
196	CL196Contig5	Se196C5	LTR/Gypsy	Dispersed	410
197	CL197Contig22	Se197C22	LTR/Gypsy	Dispersed	407
198	CL198Contig2	Se198C2	LTR/Gypsy	Dispersed	404
200	CL200Contig8	Se200C8	LTR/Gypsy	Dispersed	379
201	CL201Contig12	Se201C12	LTR/Gypsy	Dispersed	377
202	CL202Contig1	Se202C1	LTR/Gypsy	Dispersed	372
205	CL205Contig4	Se205C4	LTR/Gypsy	Dispersed	354
208	CL208Contig8	Se208C8	LTR/Gypsy	Dispersed	338
210	CL210Contig24	Se210C24	LTR/Gypsy	Dispersed	335
212	CL212Contig3	Se212C3	LTR/Gypsy	Dispersed	317
213	CL213Contig1	Se213C1	LTR/Gypsy	Dispersed	306
214	CL214Contig17	Se214C17	LTR/Gypsy	Dispersed	299
215	CL215Contig17	Se215C17	LTR/Gypsy	Dispersed	299
216	CL216Contig20	Se216C20	LTR/Gypsy	Dispersed	298
217	CL217Contig15	Se217C15	LTR/Gypsy	Dispersed	285
218	CL218Contig6	Se218C6	LTR/Gypsy	Dispersed	284
219	CL219Contig10	Se219C10	LTR/Gypsy	Dispersed	281
221	CL221Contig8	Se221C8	LTR/Gypsy	Dispersed	273
223	CL223Contig5	Se223C5	LTR/Gypsy	Dispersed	271
3	CL3Contig17	Se3C17	LTR/Copia	Dispersed	6909
5	CL5Contig5	Se5C5	LTR/Copia	Dispersed	6397
6	CL6Contig68	Se6C68	LTR/Copia	Dispersed	6241
8	CL8Contig14	Se8C14	LTR/Copia	Dispersed	5925
9	CL9Contig3	Se9C3	LTR/Copia	Dispersed	5806
16	CL16Contig21	Se16C21	LTR/Copia	Dispersed	4668
17	CL17Contig160	Se17C160	LTR/Copia	Dispersed	4652
24	CL24Contig45	Se24C45	LTR/Copia	Dispersed	4027
26	CL26Contig5	Se26C5	LTR/Copia	Dispersed	3811
27	CL27Contig99	Se27C99	LTR/Copia	Dispersed	3797
28	CL28Contig31	Se28C31	LTR/Copia	Dispersed	3771
30	CL30Contig25	Se30C25	LTR/Copia	Dispersed	3702
33	CL33Contig10	Se33C10	LTR/Copia	Dispersed	3607
34	CL34Contig130	Se34C130	LTR/Copia	Dispersed	3598
36	CL36Contig1	Se36C1	LTR/Copia	Dispersed	3483
42	CL42Contig15	Se42C15	LTR/Copia	Dispersed	3127
43	CL43Contig41	Se43C41	LTR/Copia	Dispersed	3124
44	CL44Contig14	Se44C14	LTR/Copia	Dispersed	3042
45	CL45Contig8	Se45C8	LTR/Copia	Dispersed	3029
53	CL53Contig3	Se53C3	LTR/Copia	Dispersed	2676
56	CL56Contig7	Se56C7	LTR/Copia	Dispersed	2610
60	CL60Contig47	Se60C47	LTR/Copia	Dispersed	2538
62	CL62Contig3	Se62C3	LTR/Copia	Dispersed	2514
66	CL66Contig19	Se66C19	LTR/Copia	Dispersed	2367
68	CL68Contig9	Se68C9	LTR/Copia	Dispersed	2334
70	CL70Contig26	Se70C26	LTR/Copia	Dispersed	2263
71	CL71Contig27	Se71C27	LTR/Copia	Dispersed	2245
73	CL73Contig7	Se73C7	LTR/Copia	Dispersed	2174
81	CL81Contig8	Se81C8	LTR/Copia	Dispersed	1949
82	CL82Contig10	Se82C10	LTR/Copia	Dispersed	1936
85	CL85Contig84	Se85C84	LTR/Copia	Dispersed	1906
87	CL87Contig9	Se87C9	LTR/Copia	Dispersed	1836
94	CL94Contig43	Se94C43	LTR/Copia	Dispersed	1756
98	CL98Contig8	Se98C8	LTR/Copia	Dispersed	1717
102	CL102Contig48	Se102C48	LTR/Copia	Dispersed	1680
108	CL108Contig40	Se108C40	LTR/Copia	Dispersed	1483
110	CL110Contig4	Se110C4	LTR/Copia	Dispersed	1429
120	CL120Contig54	Se120C54	LTR/Copia	Dispersed	1273
123	CL123Contig27	Se123C27	LTR/Copia	Dispersed	1216
124	CL124Contig8	Se124C8	LTR/Copia	Dispersed	1214
126	CL126Contig15	Se126C15	LTR/Copia	Dispersed	1177
128	CL128Contig27	Se128C27	LTR/Copia	Dispersed	1167
132	CL132Contig5	Se132C5	LTR/Copia	Dispersed	1095
145	CL145Contig58	Se145C58	LTR/Copia	Dispersed	979
146	CL146Contig60	Se146C60	LTR/Copia	Dispersed	978
150	CL150Contig2	Se150C2	LTR/Copia	Dispersed	931
155	CL155Contig79	Se155C79	LTR/Copia	Dispersed	834
162	CL162Contig24	Se162C24	LTR/Copia	Dispersed	726
172	CL172Contig42	Se172C42	LTR/Copia	Dispersed	554
174	CL174Contig6	Se174C6	LTR/Copia	Dispersed	543
177	CL177Contig23	Se177C23	LTR/Copia	Dispersed	506
178	CL178Contig22	Se178C22	LTR/Copia	Dispersed	492
180	CL180Contig18	Se180C18	LTR/Copia	Dispersed	477
185	CL185Contig10	Se185C10	LTR/Copia	Dispersed	466
187	CL187Contig1	Se187C1	LTR/Copia	Dispersed	460
199	CL199Contig3	Se199C3	LTR/Copia	Dispersed	401
224	CL224Contig1	Se224C1	LTR/Copia	Dispersed	269
226	CL226Contig7	Se226C7	LTR/Copia	Dispersed	262
203	CL203Contig18	Se203C18	LTR	Dispersed	368
204	CL204Contig35	Se204C35	LTR	Dispersed	360
164	CL164Contig1	Se164C1	Helitron	Dispersed	665
209	CL209Contig1	Se209C1	Helitron	Dispersed	336
4	CL4Contig4	Se4C4	Harbinger	Dispersed	6722
90	CL90Contig6	Se90C6	Harbinger	Dispersed	1800
227	CL227Contig12	Se227C12	Harbinger	Dispersed	261
58	CL58Contig110	Se58C110	EnSpm/CACTA	Dispersed	2568
111	CL111Contig58	Se111C58	EnSpm/CACTA	Dispersed	1408
127	CL127Contig69	Se127C69	EnSpm/CACTA	Dispersed	1168
143	CL143Contig4	Se143C4	EnSpm/CACTA	Dispersed	1001
153	CL153Contig1	Se153C1	EnSpm/CACTA	Dispersed	846
170	CL170Contig2	Se170C2	EnSpm/CACTA	Dispersed	567
179	CL179Contig4	Se179C4	EnSpm/CACTA	Dispersed	482
192	CL192Contig7	Se192C7	EnSpm/CACTA	Dispersed	436
206	CL206Contig6	Se206C6	EnSpm/CACTA	Dispersed	350
141	CL141Contig119	Se141C119	DNA/hAT	Dispersed	1049
163	CL163Contig10	Se163C10	DNA/hAT	Dispersed	671
211	CL211Contig1	Se211C1	DNA/hAT	Dispersed	329
220	CL220Contig15	Se220C15	DNA/hAT	Dispersed	281
